# Supplementary material for: Physio-fUS: a tissue-motion based method for heart and breathing rate assessment in neurofunctional ultrasound imaging
Source: eBioMedicine. 2025 Jan 31;112:105581. doi: 10.1016/j.ebiom.2025.105581 (PMC11833147; doi:10.1016/j.ebiom.2025.105581)
Supplement: Supplementary Tables S1–S3 [file mmc1.xlsx]

## Sheet: Supp_Table_1
Species	Strain	Animal's ID	Ethics protocol number	Plane #	Coronal / Sagittal Coordinates	FrameRate (Hz)	Chronic window / thinned skull / transcranial	Anaesthetised / Awake / Sleeping
Mice	C57BI6/J	S024-24	# 2020-16	# 1	Bregma -3.64 mm	500	Transcranial	Anaesthetised
				# 2	Bregma -1.46 mm	"
				# 3	Bregma -1.46 mm	"
				# 4	Lateral 1.08 mm	"
Mice	C57BI6/J	S024-25	# 2020-16	# 1	Bregma -3.16 mm	"	Transcranial	Anaesthetised
				# 2	Bregma -1.46 mm	"
				# 3	Bregma -1.46 mm	"
				# 4	Bregma -1.46 mm	"
				# 5	Lateral 1.44 mm	"
Mice	C57BI6/J	S024-39	# 2020-16	# 1	Bregma -3.08 mm	"	Transcranial	Anaesthetised
				# 2	Bregma -1.46 mm	"
				# 3	Bregma -1.46 mm	"
				# 4	Bregma -0.82 mm	"
				# 5	Lateral 0.72 mm	"
				# 6	Lateral 0.48 mm	"
				# 7	Lateral 0.48 mm	"
Mice	C57BI6/J	S024-40	# 2020-16	# 1	Bregma -1.46 mm	"	Transcranial	Anaesthetised
				# 2	Bregma -0.82 mm	"
				# 3	Bregma -0.22 mm	"
				# 4	Bregma +0.62 mm	"
				# 5	Lateral 0.48 mm	"
				# 6	Lateral 0.60 mm	"
				# 7	Lateral 1.08 mm	"
				# 8	Lateral 2.16 mm	"
Rat	Sprague Dawley	R2024-02	# 2022-13	# 1	Bregma -4.2 mm	1000	Thinned skull window	Anaesthetised
				# 2	Lateral 0 mm	"
				# 3	Lateral 0.5 mm	"
Rat	Sprague Dawley	R2024-19	# 2022-13	# 1	Bregma -4.2 mm	"	Thinned skull window	Anaesthetised
				# 2	Lateral 0.5 mm	"	Thinned skull window	Anaesthetised
				# 3	Lateral 4 mm	"	Thinned skull window	Anaesthetised
				# 4 (death)	Lateral 0 mm	"	Thinned skull window	Anaesthetised
Rat	Sprague Dawley	R2024-20	# 2022-13	# 1	Bregma -4.2 mm	"	Thinned skull window	Anaesthetised
				# 2	Lateral 0.5 mm	"	Thinned skull window	Anaesthetised
				# 3	Lateral 4 mm	"	Thinned skull window	Anaesthetised
Rat	Sprague Dawley	R2024-21	# 2022-13	# 1	Bregma -4.2 mm	"	Thinned skull window	Anaesthetised
				# 2	Lateral 0.5 mm	"	Thinned skull window	Anaesthetised
				# 3	Lateral 4 mm	"	Thinned skull window	Anaesthetised
				# 4 (death)	Lateral 4 mm	"	Thinned skull window	Anaesthetised
Rat	Sprague Dawley	R2024-94	# 2022-11	# 1	Bregma -4.2 mm	"	Unilateral chronic window	Anaesthetised
				# 2	Bregma -4.2 mm	"	Unilateral chronic window	Anaesthetised
				# 3	Lateral 0.5 mm	"	Unilateral chronic window	Anaesthetised
				# 4	Lateral 0.5 mm	"	Unilateral chronic window	Anaesthetised
Rat	Sprague Dawley	R2024-98	# 2022-11	# 1	Bregma -4.2 mm	"	Unilateral chronic window	Anaesthetised
				# 2	Bregma -4.2 mm	"	Unilateral chronic window	Anaesthetised
				# 3	Lateral 0.5 mm	"	Unilateral chronic window	Anaesthetised
				# 4	Lateral 0.5 mm	"	Unilateral chronic window	Anaesthetised
Rat	Sprague Dawley	SD-093	# 2022-11	# 1	Bregma -3.7 mm	500	Bilateral chronic window	Sleeping
Rat	Sprague Dawley	SD-093	# 2022-11	# 2	Bregma -3.7 mm	"	Bilateral chronic window	Sleeping
Rat	Sprague Dawley	SD-111	# 2022-11	# 1	Bregma -4.5 mm	"	Unilateral chronic window	Sleeping
Rat	Sprague Dawley	SD-111	# 2022-11	# 2	Bregma -4.5 mm	"	Unilateral chronic window	Sleeping
Rat	Sprague Dawley	SD-113	# 2022-11	# 1	Bregma -2.0 mm	"	Unilateral chronic window	Sleeping
Rat	Sprague Dawley	SD-075	# 2022-11	# 1	Lateral 3.8 mm	"	Bilateral chronic window	Awake freely moving
Rat	Sprague Dawley	SD-083	# 2022-11	# 1	Lateral 3.8 mm	"	Bilateral chronic window	Awake freely moving
Rat	Sprague Dawley	SD-083	# 2022-11	# 2	Lateral 3.8 mm	"	Bilateral chronic window	Awake freely moving
Rat	Sprague Dawley	SD-084	# 2022-11	# 1	Lateral 0 mm	"	Bilateral chronic window	Awake freely moving
Rat	Sprague Dawley	SD-084	# 2022-11	# 2	Lateral 0 mm	"	Bilateral chronic window	Awake freely moving
Rat	Sprague Dawley	SD-084	# 2022-11	# 3	Lateral 3.8 mm	"	Bilateral chronic window	Awake freely moving
Rat	Sprague Dawley	SD-085	# 2022-11	# 1	Lateral 0 mm	"	Bilateral chronic window	Awake freely moving

## Sheet: Supp_Table_2
Application of the peak-detection	Intensity treshold (%)	Time between peaks (sec)	Window size / step (sec)	Std peak threshold	Low frequency thresholds (bpm)	High frequency thresholds (bpm)
PowerLab Heart Mice	98	0.1	2 / 1	10	/	/
PowerLab Breathing Mice	70	0.1	4 / 2	30	/	/
PowerLab Heart Rats	98	0.1	2 / 1	10	/	/
PowerLab Breathing Rats	70	0.1	4 / 2	30	/	/
ECG Heart Rate Neonates	Height>0.15	/	4 / 2	/	120	220
Anaesthetised experiments	Intensity / prevalence
fUS Heart Mice	0.3 0.5	0.1	2 / 1	/	100	300
fUS Breathing Mice	0.3 0.5	0.1	4 / 2	/	200	1500
fUS Heart Rats	0.2 0.2	0.1	2 / 1	/	200	1000
fUS Breathing Rats	0.4 0.4	0.1	4 / 2	/	40	100
Sleeping rats
fUS Heart Rats	0.2 0.5	/	2 / 1	/	250	400
fUS Breathing Rats	0.3 0.5	/	4 / 2	/	40	100
Freely moving rats
fUS Heart Rats	0.1 0.5	/	2 / 1	/	200	450
fUS Heart Rate Neonates	/	/	4 / 2	/	120	220

## Sheet: Supp_Table_3
Sex	Post-menstrual age (weeks)	Included
F	26	No
F	31	No
F	29	Yes
F	27	Yes
F	30	Yes
M	31	No
M	26	Yes
M	28	Yes
M	28	Yes
